# Supplementary material for: Crosstalk between Mesenchymal Stem Cells and Cancer Stem Cells Reveals a Novel Stemness-Related Signature to Predict Prognosis and Immunotherapy Responses for Bladder Cancer Patients
Source: Int J Mol Sci. 2023 Mar 1;24(5):4760. doi: 10.3390/ijms24054760 (PMC10003512; doi:10.3390/ijms24054760)
Supplement: Supplementary file 1 [file ijms-24-04760-s001.zip › Table S1.xlsx]

## Sheet: Stem.Sig
Table S1. Genes involved in the Stem.Sig.
CDKN2B	PPARG	SOCS3	TAGLN	CDH1	RUNX1	CAV1	RAB34	NR2F1	HDGF	CDKN2A	NR3C1	ACTA2
CXADR	S100A10	ZEB2	TIMP3	CLDN4	TGFB1	KRT18	SOD3	NRARP	HOXB4	CKS1B	CD59	COL4A1
E2F3	TLCD1	ZFP36L1	TNC	COL18A1	THBS1	CTGF	ACTR1A	PLEKHG6	SDC4	IER5	ITGA5	MSN
ETV4	EGR1	ZFP36	VCAN	COL1A2	COL5A1	SLC2A3	CDKN1A	SOCS2	ENO1	SCNN1A	EDNRA	TRPC6
HMGA1	HES1	ADAMTS2	KLF6	CYR61	EHF	THBS2	CIRBP	TGFB2	NQO1	ZYX	CTHRC1	STARD13
HOOK2	JUNB	CNN1	TSC22D3	GATA3	GAPDH	FOS	COL1A1	C12orf57	TPM4	HMOX1	ECE1	TCF4
IGF2BP1	NR2F2	CRYAB	OPTN	HIC1	ISYNA1	ACAN	FN1	ERBB2	CDH13	ZFP36L2	EPAS1	NRP1
MAF	NR4A2	GADD45B	ACTB	ITGA1	TIMP1	ILK	GSN	KLF5	ANXA2	COL3A1	ETS1	CTNNB1
NEK8	PDGFRB	LPP	ANGPT2	ITGB1	TNS3	SNAI2	ID3	ELF3	B4GALT1	HIF1A	FABP4
PCNA	TGFB3	MYC	ATP5D	JAG1	ATP1B1	PDGFA	KLF9	CRABP2	GRHL3	PLAT	GSTO1
PFN1	CCND2	NEAT1	CALD1	KRT8	MB	CTSK	LMNA	EDN1	KRT20	COMT	MMP2
VIM	JUN	NOTCH3	CD44	PIM1	PGF	HSPA1A	MEF2C	EFNA1	TAC1	IER3	VCAM1
